# Supplementary material for: The Magnaporthe oryzae effector Pwl2 alters HIPP43 localization to suppress host immunity
Source: Plant Cell. 2025 May 9;37(6):koaf116. doi: 10.1093/plcell/koaf116 (PMC12164592; doi:10.1093/plcell/koaf116)
Supplement: koaf116_Supplementary_Data [file koaf116_supplementary_data.zip]

Archive with 1 entries (1 files):
- koaf116_supplementary_data.zip
